# Supplementary material for: Concurrent Viewing of H&E and Multiplex Immunohistochemistry in Clinical Specimens
Source: Diagnostics (Basel). 2025 Jan 13;15(2):164. doi: 10.3390/diagnostics15020164 (PMC11764411; doi:10.3390/diagnostics15020164)
Supplement: Supplementary file 1 [file diagnostics-15-00164-s001.zip]

Archive with 1 entries (1 files):
- diagnostics-3368503-supplementary.pdf
